# Supplementary material for: Electrically tunable topological phase transition in non-Hermitian optical MEMS metasurfaces
Source: Sci Adv. 2024 Feb 2;10(5):eadl4661. doi: 10.1126/sciadv.adl4661 (PMC10836917; doi:10.1126/sciadv.adl4661)
Supplement: Supplementary file 2 — Movies S1 and S2 [file sciadv.adl4661_movies_s1_and_s2.zip]

Archive with 2 entries (2 files):
- adl4661_Movie_S1.mp4
- adl4661_Movie_S2.mp4
